# Supplementary material for: Inhibition of mitochondrial protein import and proteostasis by a pro-apoptotic lipid
Source: eLife. 2025 May 30;13:RP93621. doi: 10.7554/eLife.93621 (PMC12124835; doi:10.7554/eLife.93621)
Supplement: Figure 4—source data 2. [file elife-93621-fig4-data2.zip]

Archive with 3 entries (3 files):
- Figure 4D_Bands.tif
- Figure 4D_DB71.tif
- Figure 4D_Protein ladder.tif
