# Supplementary material for: Inhibition of mitochondrial protein import and proteostasis by a pro-apoptotic lipid
Source: eLife. 2025 May 30;13:RP93621. doi: 10.7554/eLife.93621 (PMC12124835; doi:10.7554/eLife.93621)
Supplement: Figure 5—source data 2. [file elife-93621-fig5-data2.zip]

Archive with 26 entries (26 files):
- Figure 5D-Aim17_Protein ladder.tif
- Figure 5D-Cyc7_Bands.tif
- Figure 5D-Cyc7_DB71.jpg
- Figure 5D-Cyc7-Protein ladder.tif
- Figure 5D-Mpc3_Bands.tif
- Figure 5D-Mpc3_DB71.jpg
- Figure 5D-Mpc3_Protein ladder.tif
- Figure 5A-Aim17_Bands.tif
- Figure 5A-Aim17_DB71.jpg
- Figure 5A-Aim17_Protein ladder.tif
- Figure 5A-Cox5a_Bands.tif
- Figure 5A-Cox5a_DB71.jpg
- Figure 5A-Cox5a_Protein ladder.tif
- Figure 5A-Ilv6_Bands.tif
- Figure 5A-Ilv6_DB71.jpg
- Figure 5A-Ilv6_Protein ladder.tif
- Figure 5B-Aim17_Bands.tif
- Figure 5B-Aim17_Protein ladder.tif
- Figure 5B-Cox5a_Bands.tif
- Figure 5B-Cox5a_Protein ladder.tif
- Figure 5B-Ilv6_Bands.tif
- Figure 5B-Ilv6_Protein ladder.tif
- Figure 5B-Sdh4_Bands.tif
- Figure 5B-Sdh4_Protein ladder.tif
- Figure 5D-Aim17_Bands.tif
- Figure 5D-Aim17_DB71.jpg
