# Supplementary material for: Inhibition of mitochondrial protein import and proteostasis by a pro-apoptotic lipid
Source: eLife. 2025 May 30;13:RP93621. doi: 10.7554/eLife.93621 (PMC12124835; doi:10.7554/eLife.93621)
Supplement: Figure 5—source data 3. [file elife-93621-fig5-data3.zip]

Archive with 28 entries (28 files):
- Figure 5G-WT_Pgk1_Protein ladder.tif
- Figure 5G-WT_TAP_Bands.tif
- Figure 5G-WT_TAP_Protein ladder.tif
- Figure 5H-Pgk1_Bands.tif
- Figure 5H-Pgk1_Protein ladder.tif
- Figure 5H-TAP_Bands.tif
- Figure 5H-TAP_Protein ladder.tif
- Figure 5E-Aim17_Bands.tif
- Figure 5E-Aim17_DB71.jpg
- Figure 5E-Aim17_Protein ladder.tif
- Figure 5E-Mpc3_Bands.tif
- Figure 5E-Mpc3_DB71.jpg
- Figure 5E-Mpc3_Protein ladder.tif
- Figure 5F-Cis1_Bands.tif
- Figure 5F-Cis1_DB71.jpg
- Figure 5F-Cis1_Protein ladder.tif
- Figure 5F-Tma10_Bands.tif
- Figure 5F-Tma10_DB71.jpg
- Figure 5F-Tma10_Protein ladder.tif
- Figure 5G-hfd1_Pgk1_Bands.tif
- Figure 5G-hfd1_Pgk1_Protein ladder.tif
- Figure 5G-hfd1_TAP_Bands.tif
- Figure 5G-hfd1_TAP_Protein ladder.tif
- Figure 5G-TDH3p_Pgk1_Bands.tif
- Figure 5G-TDH3p_Pgk1_Protein ladder.tif
- Figure 5G-TDH3p_TAP_Bands.tif
- Figure 5G-TDH3p_TAP_Protein ladder.tif
- Figure 5G-WT_Pgk1_Bands.tif
