# Supplementary material for: Inhibition of mitochondrial protein import and proteostasis by a pro-apoptotic lipid
Source: eLife. 2025 May 30;13:RP93621. doi: 10.7554/eLife.93621 (PMC12124835; doi:10.7554/eLife.93621)
Supplement: Figure 8—source data 2. [file elife-93621-fig8-data2.zip]

Archive with 14 entries (14 files):
- Figure 8C-Lowerpanel_Input_Bands.tif
- Figure 8C-Lowerpanel_Input_Protein ladder.tif
- Figure 8C-Lowerpanel_Pulldown_Bands.tif
- Figure 8C-Lowerpanel_Pulldown_Protein ladder.tif
- Figure 8C-Upperpanel_Input_Bands.tif
- Figure 8C-Upperpanel_Input_Protein ladder.tif
- Figure 8C-Upperpanel_Pulldown_Bands.tif
- Figure 8C-Upperpanel_Pulldown_Protein ladder.tif
- Figure 8A-Input_HA_Bands.tif
- Figure 8A-Input_HA_Protein ladder.tif
- Figure 8A-Pulldown_HA_Bands.tif
- Figure 8A-Pulldown_HA_Protein ladder.tif
- Figure 8A-Pulldown_TAP_Bands.tif
- Figure 8A-Pulldown_TAP_Protein ladder.tif
