# Supplementary material for: Inhibition of mitochondrial protein import and proteostasis by a pro-apoptotic lipid
Source: eLife. 2025 May 30;13:RP93621. doi: 10.7554/eLife.93621 (PMC12124835; doi:10.7554/eLife.93621)
Supplement: Figure 8—figure supplement 1—source data 2. [file elife-93621-fig8-figsupp1-data2.zip]

Archive with 8 entries (8 files):
- Figure 8 - Figure Supplement 1-WT_TAP_Protein ladder.tif
- Figure 8 - Figure Supplement 1-tom20_Pgk1_Bands.tif
- Figure 8 - Figure Supplement 1-tom20_Pgk1_Protein ladder.tif
- Figure 8 - Figure Supplement 1-tom20_TAP_Bands.tif
- Figure 8 - Figure Supplement 1-tom20_TAP_Protein ladder.tif
- Figure 8 - Figure Supplement 1-WT_Pgk1_Bands.tif
- Figure 8 - Figure Supplement 1-WT_Pgk1_Protein ladder.tif
- Figure 8 - Figure Supplement 1-WT_TAP_Bands.tif
